# Supplementary material for: Clinicopathological features of patients with wide local excision of eyelid malignant neoplasms: a more than five years retrospective study from China
Source: BMC Ophthalmol. 2022 Nov 15;22:436. doi: 10.1186/s12886-022-02645-y (PMC9664722; doi:10.1186/s12886-022-02645-y)
Supplement: Supplementary file 1 — Additional file 1. [file 12886_2022_2645_MOESM1_ESM.xlsx]

## Sheet: Sheet1
Patient number	Pathology	Gender（1=male，2=female）	laterality	Duration Time （month）	eyelid	anatomical location	COLOUR	AJCC(8th)	Tumor History	Follow-up Time(month)	stage1(1=death，0=survival)	death time after surgery(year )	stage2（1=recur，0=recur）	recur time after srugery(year)	Stage 3（1=metastasis；2=no metastasis）	metastasis time after suegery(year)
1	BCC	1	OS	828	L	N	B	T1b	1	72	0		0		0
2	BCC	2	OD	12	L	N	B	T1a	0	73	0		0		0
3	BCC	1	OS	120	UL	T	MB	T4a	0	73	0		0		0
4	BCC	1	OD	12	UL	N	M	T1a	1	75	0		0		0
5	BCC	1	OS	24	L	N	B	T2a	0	76	0		0		0
6	BCC	2	OD	36	UL	N	BR	T1a	0	80	0		0		0
7	BCC	2	OD	60	U	T	BR	T1a	0	82	0		0		0
8	BCC	1	OD	36	L	N	B	T1a	0	74
9	BCC	2	OD	36	UL	N	M	T2a	0	81
10	BCC	2	OS	48	L	M	B	T3b	0	82	0		0		0
11	BCC	1	OU	60	UL	N	B	T2a	0	76	0		0		0
12	BCC	1	OS	1	L	T	YW	T1a	0	75	0		0		0
13	BCC	1	OS	36	L	M	MB	T1b	0	81	0		0		0
14	BCC	2	OS	24	U	N	MB	T2a	0	84	0		0		0
15	BCC	2	OD	36	L	M	B	T2a	0	86	0		0		0
16	BCC	2	OS	48	UL	N	B	T1a	0	85	0		0		0
17	BCC	2	OS	48	U	T	MB	T1a	0	48	1	4	0		1	3
18	BCC	2	OD	18	L	NC	M	T2c	0	88	0		0		0
19	BCC	2	OD	120	UL	N	B	T1a	0	87
20	BCC	2	OS	2	L	MT	M	T2b	0	83	0		0		0
21	BCC	1	OD	36	U	N	B	T1a	0	84	0		0		0
22	BCC	1	OS	72	L	M	M	T1a	0	90	0		0		0
23	BCC	1	OD	36	L	T	YW	T2a	0	48	1	4	0		1	3
24	BCC	2	OD	24	L	N	B	T1a	0	94	0		0		0
25	BCC	1	OS	2	L	T	B	T1a	0	96	0		0		0
26	BCC	2	OS	1	L	N	B	T1a	0	98	0		0		0
27	BCC	1	OD	24	UL	T	BR	T2a	0	99	0		0		0
28	BCC	2	OS	24	L	WC	YW	T3c	0	100	0		0		0
29	BCC	2	OS	240	L	M	B	T2a	0	101
30	BCC	2	OD	36	L	N	B	T2a	0	102	0		0		0
31	BCC	2	OS	6	L	T	BR	T3b	0	104	0		0		0
32	BCC	1	OD	12	L	MC	M	T2b	0	105	0		0		0
33	BCC	2	OS	600	UL	N	B	T1a	0	106	0		0		0
34	BCC	2	OS	84	L	T	YW	T1a	0	105	0		0		0
35	BCC	1	OS	12	L	T	M	T1a	0	107
36	BCC	2	OD	360	L	N	BR	T2a	0	108	0		0		0
37	BCC	2	OS	120	UL	NM	B	T3c	0	106	0		0		0
38	BCC	1	OD	708	UL	N	B	T2b	0	103
39	BCC	1	OS	12	L	N	M	T2a	0	108	0		0		0
40	BCC	1	OD	72	L	N	B	T1a	0	108	0		0		0
41	BCC	1	OS	11	L	T	DR	T2a	0	109	0		0		0
42	BCC	2	OS	144	UL	N	B	T2a	0	120	0		0		0
43	BCC	1	OD	12	U	M	B	T1a	0	121	0		0		0
44	BCC	2	OS	120	U	M	B	T2a	0	122	0		0		0
45	BCC	2	OD	36	U	M	B	T3a	0	122	0		0		0
46	BCC	2	OD	48	L	N	B	T3a	0	123	0		0		0
47	BCC	1	OS	72	L	T	B	T2a	0	125	0		0		0
48	BCC	2	OD	180	L	T	BR	T2a	1	126	0		0		0
49	BCC	2	OS	60	L	M	GR	T2b	0	128	0		0		0
50	BCC	2	OD	144	L	N	B	T1a	0	129	0		0		0
51	BCC	1	OD	24	U	TC	M	T3b	0	108	0		0		0
52	BCC	2	OD	5	L	TC	B	T2b	0	121	0		0		0
53	BCC	2	OD	60	L	M	M	T1a	0	127	0		0		0
54	BCC	1	OD	48	UL	N	B	T3b	0	125	0		0		0
55	BCC	2	OS	6	L	N	BR	T1a	0	124	0		0		0
56	BCC	1	OD	12	L	TC	B	T1b	0	130	0		0		0
57	BCC	2	OD	180	UL	N	B	T2b	0	131	0		0		0
58	BCC	2	OS	5	L	N	B	T2b	0	128	0		0		0
59	BCC	2	OD	36	L	MC	B	T1b	0	96	0		0		0
60	BCC	1	OS	12	U	MC	M	T1b	0	115	0		0		0
61	BCC	1	OS	24	L	T	B	T1a	1	123	0		0		0
62	BCC	1	OS	6	L	N	B	T2a	0	124	0		0		0
63	BCC	2	OD	96	L	W	B	T1a	0	130	0		0		0
64	BCC	2	OS	600	L	TC	BR	T1c	0	128	0		0		0
65	BCC	1	OS	36	L	M	B	T2a	0	130	0		0		0
66	BCC	2	OS	6	L	M	B	T2a	0	131	0		0		0
67	BCC	1	OS	36	UL	N	B	T1a	0	110	0		0		0
68	BCC	1	OS	12	L	MC	B	T2b	0	132	0		0		0
69	BCC	2	OD	48	L	T	B	T2b	0	133	0		0		0
70	BCC	2	OU	360	UUL	TM	B	T3b	0	134	0		0		0
71	BCC	2	OD	6	L	T	G	T2b	0	140	0		0		0
72	BCC	1	OD	4	L	T	B	T1a	0	136	0		0		0
73	BCC	2	OS	24	L	N	B	T1a	0	131	0		0		0
74	BCC	1	OD	120	L	N	B	T1a	1	135	0		0		0
75	BCC	2	OD	48	L	N	B	T4a	0	138	0		0		0
76	BCC	1	OD	9	L	M	M	T2a	0	140	0		0		0
77	BCC	1	OD	84	U	N	B	T1a	0	112	0		0		0
78	BCC	2	OD	36	L	N	B	T1a	0	110	0		0		0
79	BCC	2	OD	60	UL	T	B	T4a	0	144	0		0		0
80	BCC	2	OD	60	L	N	B	T1a	1	142	0		0		0
81	BCC	2	OS	1	L	N	B	T3b	0	80	0		0		0
82	BCC	1	OS	24	UL	N	B	T2b	0	90	0		0		0
83	BCC	2	OS	36	UL	T	B	T2c	0	100	0		0		0
84	BCC	2	OD	5	L	T	B	T1b	0	110	0		0		0
85	DLBCL	1	OD	24	U	W	B	T1a	1	36	1	3	1	3	1	3
86	MC	1	OS	8	L	WC	B	T1a	0	112	0		0		0
87	Melanoma	1	OD	3	UL	WO	B	T4a	1	72	1		0		1
88	Melanoma	2	OS	12	U	M	RW	T4a	0	72	1		0		1
89	Melanoma	2	OD	1	U	N	RW	T4a	1	133	0		0		0
90	SCC	1	OD	3	U	M	M	T2a	0	111	0		0		0
91	SCC	1	OD	7	L	T	YW	T2b	0	48	1		0		1
92	SGC	2	OD	12	ULO	N	Y	T3b	1	97	0		0		0
93	SCC	1	OD	10	L	T	M	T2b	0	84	0		0		0
94	SGC	2	OD	36	U	W	M	T2c	1	48	0		1	1	0
95	SGC	1	OS	24	U	TC	M	T1c	0	108	0		0		0
96	SGC	2	OD	36	U	T	Y	T2c	0	72	1	6	0		1	5
97	SGC	1	OS	8	U	M	YW	T2c	0	84	0		0		0
98	SGC	2	OS	7	U	M	M	T4a	0	96	0		0		0
99	SGC	2	OD	5	U	NC	YW	T4b	1	48	1	2	0		1	2
100	SGC	1	OD	60	U	T	GW	T1c	0	119	0		0		0
101	SGC	2	OD	12	L	MT	M	T1c	0	97	0		0		0
102	SGC	1	OD	12	U	MC	Y	T2c	0	72	0		0		0
103	SGC	1	OD	36	U	T	YW	T1b	0	109	0		0		0
104	SGC	2	OD	12	U	TC	M	T2b	0	84	0		0		0
105	SGC	1	OS	12	U	NC	M	T4a	0	96	0		0		0
106	SGC	1	OD	36	L	T	M	T4a	0	121	0		0		0
107	SGC	1	OS	12	L	T	YW	T2c	1	84	0		0		0
108	SGC	1	OD	72	U	T	M	T1c	0	96	0		0		0
109	SGC	2	OD	36	L	MC	P	T2c	0	71	1	6	0		1	4
110	SGC	1	OD	48	L	MC	YW	T2b	1	100	0		1	6	0
111	SGC	2	OD	6	U	T	M	T4a	0	108	0		0		0
112	SGC	2	OD	48	U	M	M	T1b	1	96
113	SGC	1	OS	2	L	T	YW	T2c	1	24	1	2	0		1	2
114	SGC	2	OD	48	U	TC	M	T2b	0	60	1		0		1
115	SCC	2	OD	60	U	MC	M	T2b	0	108
116	SGC	1	OS	72	L	M	YW	T3b	0	98	0		0		0
117	SGC	2	OD	7	L	N	Y	T3c	0	108	0		0		0
118	SGC	2	OD	4	U	M	M	T1b	0	112	0		0		0
119	SGC	1	OD	12	U	W	M	T3c	0	60	1		0		1
120	SGC	2	OS	24	UL	NO	M	T1b	1	96	0		0		0
121	SGC	2	OS	60	U	T	M	T2b	0	110	0		0		0
122	SGC	1	OD	36	U	M	M	T2a	0	96	0		0		0
123	SGC	2	OS	6	L	MC	M	T1b	0	121	0		0		0
124	SGC	2	OS	2	U	MC	Y	T1b	1	120	0		1	4	0
125	SGC	2	OS	1	L	TC	M	T1c	1	106	0		0		0
126	SGC	2	OD	6	UL	TO	M	T2b	0	98	0		0		0
127	SGC	1	OS	12	L	N	M	T2b	0	102	0		0		0
128	SGC	1	OS	1	U	N	M	T1b	0	72	0		1	6	0
129	SGC	1	OS	24	U	N	YW	T2a	0	96	0		0		0
130	SCC	2	OD	12	L	C	M	T1c	0	96
131	SCC	2	OS	1	U	M	M	T4a	0	108	0		0		0
132	SGC	2	OS	96	UL	T	M	T4b	1	108	1		1	2	1
133	SCC	1	OS	36	L	N	M	T2a	0	96	0		0		0
134	SCC	1	OD	12	U	MC	Y	T2b	0	130
135	SGC	1	OD	48	UL	NC	M	T3a	0	36	1	3	0	3	1	3
136	SGC	1	OS	48	L	MC	M	T2a	1	36	1	3	0		1	3
137	SCC	1	OS	4	L	T	M	T2a	0	120	0		0		0
138	SCC	2	OS	1	L	T	M	T1b	1	107	0		0		0
139	SGC	1	OS	144	L	N	RW	T2c	1	96	1	8	1	3	1	6
140	SCC	2	OD	192	U	WO	DR	T4a	1	30	1	2.5	0		1	2
141	SGC	1	OS	2	UL	M	M	T4a	0	130	0		0		0
